# Supplementary material for: In Vivo Evaluation of 68Ga-Labeled NOTA-EGFRvIII Aptamer in EGFRvIII-Positive Glioblastoma Xenografted Model
Source: Pharmaceutics. 2024 Jun 16;16(6):814. doi: 10.3390/pharmaceutics16060814 (PMC11207964; doi:10.3390/pharmaceutics16060814)
Supplement: Supplementary file 1 [file pharmaceutics-16-00814-s001.zip]

Archive with 1 entries (1 files):
- pharmaceutics-3018222-supplementary.pdf
